# Supplementary material for: Machine Learning Driven Contouring of High-Frequency Four-Dimensional Cardiac Ultrasound Data
Source: Appl Sci (Basel). Author manuscript; Available in PMC 2021 Jul 23. (PMC8301599; doi:10.3390/app11041690)
Supplement: SuppTable1 [file NIHMS1719652-supplement-SuppTable1.xlsx]

## Sheet: Sheet1
		Model 1 - Individual Z				Model 2 - Combined Z				Model 3 - Assisted
METRIC	Mean of Ground Truth	Model Mean	Difference	Diff SE	Adjusted P Value	Model Mean	Difference	Diff SE	Adjusted P Value	Model Mean	Difference	Diff SE	Adjusted P Value
Total Volume - Max Value	45.19	44.64	0.5497	1.113	>0.9999	44.8	0.3945	1.14	>0.9999	45.13	0.05714	0.412	>0.9999
Total Volume - Min Value	22.52	21.17	1.354	1.18	>0.9999	21.47	1.048	1.147	>0.9999	21.98	0.5378	0.4314	>0.9999
Total Volume - Abs Diff	22.67	23.47	-0.8043	0.4496	>0.9999	23.32	-0.6535	0.4335	>0.9999	23.15	-0.4806	0.4534	>0.9999
Total Volume - % Diff	56.21	55.42	0.7883	0.6643	>0.9999	55.64	0.5614	0.6163	>0.9999	55.77	0.4344	0.4473	>0.9999
Total Volume - Sys1 Abs Rate	-1.392	-1.444	0.05194	0.03175	>0.9999	-1.432	0.04012	0.03003	>0.9999	-1.413	0.02111	0.02872	>0.9999
Total Volume - Sys2 Abs Rate	-1.207	-1.251	0.0447	0.02794	>0.9999	-1.238	0.03092	0.02632	>0.9999	-1.225	0.01786	0.02696	>0.9999
Total Volume - Dia1 Abs Rate	1.317	1.261	0.05662	0.03953	>0.9999	1.262	0.0556	0.03752	>0.9999	1.248	0.06928	0.03633	>0.9999
Total Volume - Dia2 Abs Rate	0.9995	1.067	-0.06754	0.02414	0.4716	1.056	-0.05687	0.02312	>0.9999	1.047	-0.04793	0.02249	>0.9999
Base Circ - Max Value	10.52	10.5	0.0182	0.07689	>0.9999	10.49	0.02239	0.0767	>0.9999	10.48	0.03867	0.0493	>0.9999
Base Circ - Min Value	7.799	7.783	0.0167	0.08724	>0.9999	7.79	0.009339	0.0844	>0.9999	7.789	0.01002	0.04955	>0.9999
Base Circ - Abs Diff	2.716	2.715	0.001497	0.06455	>0.9999	2.703	0.01305	0.05521	>0.9999	2.688	0.02865	0.04556	>0.9999
Base Circ - Peak Strain: t=0	-26.65	-26.22	-0.4377	0.5666	>0.9999	-26.34	-0.3124	0.5105	>0.9999	-26.35	-0.3059	0.3876	>0.9999
Base Circ - Sys1 Strain Rate	-0.01566	-0.01519	-0.0004683	0.0004242	>0.9999	-0.0157	3.753e-05	0.0003756	>0.9999	-0.01568	2.078e-05	0.0002656	>0.9999
Base Circ - Sys2 Strain Rate	-0.01584	-0.01509	-0.0007476	0.0004071	>0.9999	-0.01533	-0.0005063	0.0003668	>0.9999	-0.0153	-0.0005422	0.0002836	>0.9999
Base Circ - Dia1 Strain Rate	0.01176	0.01157	0.0001909	0.0004375	>0.9999	0.01144	0.0003232	0.0004283	>0.9999	0.01155	0.0002056	0.0003693	>0.9999
Base Circ - Dia2 Strain Rate	0.01143	0.01132	0.000118	0.0002877	>0.9999	0.01171	-0.0002758	0.0002565	>0.9999	0.01159	-0.0001582	0.0002053	>0.9999
Mid-LV Circ - Max Value	9.99	9.988	0.001771	0.08516	>0.9999	9.991	-0.0004308	0.07864	>0.9999	9.968	0.02178	0.03803	>0.9999
Mid-LV Circ - Min Value	6.989	7.027	-0.03883	0.09719	>0.9999	7.048	-0.05937	0.09041	>0.9999	7.049	-0.06011	0.04277	>0.9999
Mid-LV Circ - Abs Diff	3.002	2.961	0.0406	0.05867	>0.9999	2.943	0.05894	0.05254	>0.9999	2.92	0.08189	0.04416	>0.9999
Mid-LV Circ - Peak Strain: t=0	-31.02	-29.98	-1.04	0.5888	>0.9999	-30.07	-0.9534	0.5129	>0.9999	-30.05	-0.9663	0.3691	0.7887
Mid-LV Circ - Sys1 Strain Rate	-0.0177	-0.01739	-0.0003096	0.0004817	>0.9999	-0.01753	-0.0001693	0.0003988	>0.9999	-0.01747	-0.0002312	0.0002939	>0.9999
Mid-LV Circ - Sys2 Strain Rate	-0.01712	-0.01611	-0.001014	0.0005672	>0.9999	-0.01617	-0.0009571	0.0004595	>0.9999	-0.01622	-0.0008978	0.0003725	>0.9999
Mid-LV Circ - Dia1 Strain Rate	0.02073	0.01771	0.003011	0.000689	0.002	0.01808	0.002643	0.0006045	0.0019	0.01825	0.002479	0.0005224	0.0004
Mid-LV Circ - Dia2 Strain Rate	0.01232	0.01345	-0.001127	0.0003659	0.2011	0.01317	-0.0008534	0.000278	0.2072	0.01306	-0.0007392	0.0002126	0.0545
Apex Circ - Max Value	5.909	5.839	0.06999	0.05893	>0.9999	5.831	0.07762	0.05741	>0.9999	5.817	0.09154	0.02837	0.1257
Apex Circ - Min Value	3.96	3.984	-0.02398	0.06892	>0.9999	3.991	-0.03082	0.06543	>0.9999	3.989	-0.02856	0.03498	>0.9999
Apex Circ - Abs Diff	1.948	1.855	0.09397	0.0357	0.7581	1.84	0.1084	0.03624	0.2639	1.828	0.1201	0.03413	0.0474
Apex Circ - Peak Strain: t=0	-33.59	-31.94	-1.649	0.6096	0.6168	-32.12	-1.469	0.5921	>0.9999	-32.16	-1.438	0.5013	0.3831
Apex Circ - Sys1 Strain Rate	-0.01701	-0.01696	-5.316e-05	0.000457	>0.9999	-0.01733	0.000311	0.0004488	>0.9999	-0.01734	0.0003203	0.0003562	>0.9999
Apex Circ - Sys2 Strain Rate	-0.01601	-0.01408	-0.001924	0.0005244	0.0278	-0.01396	-0.002047	0.0005216	0.011	-0.01409	-0.001912	0.0004501	0.0032
Apex Circ - Dia1 Strain Rate	0.02501	0.02137	0.003647	0.0007998	0.0009	0.02156	0.003456	0.00077	0.0012	0.02169	0.003322	0.0007418	0.0013
Apex Circ - Dia2 Strain Rate	0.01289	0.01335	-0.0004526	0.0003568	>0.9999	0.01401	-0.001112	0.0004093	0.5972	0.01386	-0.0009657	0.0003371	0.3873
Ant-FW Long - Max Value	7.145	7.15	-0.004473	0.00908	>0.9999	7.133	0.01207	0.009049	>0.9999	7.133	0.01156	0.003151	0.0281
Ant-FW Long - Min Value	6.019	6.037	-0.01767	0.01031	>0.9999	6.02	-0.0009557	0.01011	>0.9999	6.02	-0.000857	0.004044	>0.9999
Ant-FW Long - Abs Diff	1.126	1.113	0.0132	0.005198	0.9804	1.113	0.01303	0.004894	0.697	1.113	0.01241	0.004378	0.4225
Ant-FW Long - Peak Strain: t=0	-16.07	-15.82	-0.2482	0.07418	0.0851	-15.86	-0.2058	0.06895	0.269	-15.89	-0.1796	0.05701	0.1608
Ant-FW Long - Sys1 Strain Rate	-0.008878	-0.008868	-9.568e-06	6.054e-05	>0.9999	-0.008898	1.992e-05	5.465e-05	>0.9999	-0.008924	4.568e-05	4.802e-05	>0.9999
Ant-FW Long - Sys2 Strain Rate	-0.008687	-0.008798	0.0001112	7.439e-05	>0.9999	-0.008814	0.0001268	6.996e-05	>0.9999	-0.00877	8.353e-05	6.649e-05	>0.9999
Ant-FW Long - Dia1 Strain Rate	0.01053	0.009955	0.000574	9.001e-05	<0.0001	0.009987	0.0005418	9.119e-05	<0.0001	0.01002	0.0005133	8.419e-05	<0.0001
Ant-FW Long - Dia2 Strain Rate	0.006801	0.006906	-0.0001049	6.425e-05	>0.9999	0.006865	-6.372e-05	6.647e-05	>0.9999	0.006858	-5.69e-05	4.921e-05	>0.9999
Anterior Long - Max Value	7.162	7.166	-0.004852	0.009041	>0.9999	7.151	0.01006	0.009055	>0.9999	7.152	0.009411	0.003428	0.5501
Anterior Long - Min Value	6.092	6.106	-0.01354	0.01056	>0.9999	6.089	0.002803	0.01031	>0.9999	6.089	0.002983	0.004638	>0.9999
Anterior Long - Abs Diff	1.069	1.061	0.008685	0.005091	>0.9999	1.062	0.007253	0.005356	>0.9999	1.063	0.006428	0.004897	>0.9999
Anterior Long - Peak Strain: t=0	-15.2	-15.03	-0.1766	0.07573	>0.9999	-15.08	-0.119	0.07714	>0.9999	-15.11	-0.09036	0.06551	>0.9999
Anterior Long - Sys1 Strain Rate	-0.008588	-0.008636	4.796e-05	5.733e-05	>0.9999	-0.008653	6.477e-05	5.413e-05	>0.9999	-0.008668	7.981e-05	5.002e-05	>0.9999
Anterior Long - Sys2 Strain Rate	-0.00834	-0.008444	0.0001048	6.231e-05	>0.9999	-0.008486	0.0001467	6.195e-05	>0.9999	-0.008466	0.0001261	5.887e-05	>0.9999
Anterior Long - Dia1 Strain Rate	0.01045	0.009782	0.0006653	0.0001097	<0.0001	0.009875	0.0005724	9.943e-05	<0.0001	0.009883	0.0005638	9.728e-05	<0.0001
Anterior Long - Dia2 Strain Rate	0.006197	0.006427	-0.0002297	7.628e-05	0.2489	0.006434	-0.0002368	7.577e-05	0.174	0.006445	-0.0002473	6.836e-05	0.0335
Ant-Sep Long - Max Value	7.188	7.189	-0.001355	0.009718	>0.9999	7.174	0.01392	0.00995	>0.9999	7.174	0.01377	0.005822	>0.9999
Ant-Sep Long - Min Value	6.085	6.097	-0.01175	0.01059	>0.9999	6.082	0.003283	0.01043	>0.9999	6.082	0.003465	0.006099	>0.9999
Ant-Sep Long - Abs Diff	1.102	1.092	0.0104	0.005618	>0.9999	1.092	0.01064	0.005812	>0.9999	1.092	0.01031	0.005451	>0.9999
Ant-Sep Long - Peak Strain: t=0	-15.59	-15.4	-0.1951	0.07793	>0.9999	-15.45	-0.1463	0.07662	>0.9999	-15.47	-0.122	0.0677	>0.9999
Ant-Sep Long - Sys1 Strain Rate	-0.009165	-0.009181	1.591e-05	7.011e-05	>0.9999	-0.009191	2.607e-05	6.611e-05	>0.9999	-0.009193	2.778e-05	6.109e-05	>0.9999
Ant-Sep Long - Sys2 Strain Rate	-0.008717	-0.008736	1.96e-05	6.249e-05	>0.9999	-0.008763	4.583e-05	6.165e-05	>0.9999	-0.008739	2.237e-05	5.606e-05	>0.9999
Ant-Sep Long - Dia1 Strain Rate	0.0106	0.009992	0.0006103	0.0001185	<0.0001	0.01003	0.0005769	0.0001104	<0.0001	0.0101	0.0005027	0.0001051	0.0004
Ant-Sep Long - Dia2 Strain Rate	0.006318	0.00657	-0.0002516	6.545e-05	0.0149	0.006587	-0.000269	6.849e-05	0.0109	0.006525	-0.0002065	5.517e-05	0.0214
Post-Sep Long - Max Value	7.215	7.22	-0.005076	0.01046	>0.9999	7.2	0.01428	0.01071	>0.9999	7.2	0.01467	0.006081	>0.9999
Post-Sep Long - Min Value	6.026	6.04	-0.01348	0.01074	>0.9999	6.023	0.003156	0.01092	>0.9999	6.023	0.003152	0.006332	>0.9999
Post-Sep Long - Abs Diff	1.188	1.18	0.008403	0.006737	>0.9999	1.177	0.01113	0.006673	>0.9999	1.177	0.01151	0.006481	>0.9999
Post-Sep Long - Peak Strain: t=0	-16.8	-16.6	-0.195	0.08355	>0.9999	-16.63	-0.1646	0.07927	>0.9999	-16.65	-0.1494	0.07395	>0.9999
Post-Sep Long - Sys1 Strain Rate	-0.009803	-0.009863	6.051e-05	7.645e-05	>0.9999	-0.009849	4.578e-05	6.989e-05	>0.9999	-0.009853	5e-05	6.349e-05	>0.9999
Post-Sep Long - Sys2 Strain Rate	-0.009404	-0.009384	-2.007e-05	8.271e-05	>0.9999	-0.009398	-5.711e-06	7.58e-05	>0.9999	-0.009367	-3.693e-05	7.261e-05	>0.9999
Post-Sep Long - Dia1 Strain Rate	0.01065	0.01023	0.0004194	0.0001014	0.0049	0.01032	0.0003271	9.12e-05	0.0374	0.01034	0.0003051	9.028e-05	0.076
Post-Sep Long - Dia2 Strain Rate	0.00723	0.007395	-0.0001647	7.193e-05	>0.9999	0.007339	-0.0001091	6.446e-05	>0.9999	0.007346	-0.0001158	6.007e-05	>0.9999
Posterior Long - Max Value	7.167	7.176	-0.00896	0.009563	>0.9999	7.154	0.01256	0.009553	>0.9999	7.154	0.01267	0.005784	>0.9999
Posterior Long - Min Value	5.931	5.947	-0.01599	0.009611	>0.9999	5.928	0.002559	0.009832	>0.9999	5.928	0.002564	0.00557	>0.9999
Posterior Long - Abs Diff	1.236	1.229	0.007033	0.006624	>0.9999	1.226	0.01	0.006515	>0.9999	1.226	0.01011	0.006486	>0.9999
Posterior Long - Peak Strain: t=0	-17.61	-17.42	-0.193	0.08235	>0.9999	-17.44	-0.172	0.08099	>0.9999	-17.45	-0.1558	0.07721	>0.9999
Posterior Long - Sys1 Strain Rate	-0.009645	-0.009721	7.633e-05	7.328e-05	>0.9999	-0.009707	6.24e-05	6.495e-05	>0.9999	-0.009694	4.89e-05	5.749e-05	>0.9999
Posterior Long - Sys2 Strain Rate	-0.009661	-0.009635	-2.546e-05	7.606e-05	>0.9999	-0.009676	1.559e-05	6.96e-05	>0.9999	-0.009674	1.333e-05	6.549e-05	>0.9999
Posterior Long - Dia1 Strain Rate	0.01098	0.01057	0.0004089	8.481e-05	0.0003	0.01061	0.0003676	7.653e-05	0.0003	0.01062	0.0003548	7.554e-05	0.0005
Posterior Long - Dia2 Strain Rate	0.007689	0.007782	-9.284e-05	7.787e-05	>0.9999	0.007726	-3.673e-05	6.829e-05	>0.9999	0.00773	-4.074e-05	6.55e-05	>0.9999
Post-FW Long - Max Value	7.126	7.131	-0.005693	0.00874	>0.9999	7.113	0.01258	0.008868	>0.9999	7.113	0.01243	0.005336	>0.9999
Post-FW Long - Min Value	5.917	5.936	-0.01869	0.009204	>0.9999	5.919	-0.00152	0.009343	>0.9999	5.918	-0.001383	0.005163	>0.9999
Post-FW Long - Abs Diff	1.209	1.196	0.013	0.005657	>0.9999	1.194	0.0141	0.005409	0.8143	1.195	0.01381	0.005128	0.6374
Post-FW Long - Peak Strain: t=0	-17.3	-17.04	-0.2582	0.07592	0.0708	-17.08	-0.2252	0.07259	0.1868	-17.1	-0.2041	0.06427	0.1483
Post-FW Long - Sys1 Strain Rate	-0.009341	-0.009366	2.557e-05	6.611e-05	>0.9999	-0.009396	5.465e-05	6.267e-05	>0.9999	-0.009393	5.215e-05	5.503e-05	>0.9999
Post-FW Long - Sys2 Strain Rate	-0.009333	-0.009389	5.594e-05	7.039e-05	>0.9999	-0.0094	6.708e-05	6.634e-05	>0.9999	-0.009388	5.509e-05	6.118e-05	>0.9999
Post-FW Long - Dia1 Strain Rate	0.01097	0.01047	0.0004985	8.702e-05	<0.0001	0.0105	0.0004691	8.351e-05	<0.0001	0.01052	0.0004456	8.209e-05	<0.0001
Post-FW Long - Dia2 Strain Rate	0.00745	0.007496	-4.621e-05	6.87e-05	>0.9999	0.007465	-1.545e-05	6.537e-05	>0.9999	0.007453	-3.283e-06	6.109e-05	>0.9999
